# Supplementary material for: Novice-performed point-of-care ultrasound for home-based imaging
Source: Sci Rep. 2022 Nov 28;12:20461. doi: 10.1038/s41598-022-24513-x (PMC9703400; doi:10.1038/s41598-022-24513-x)
Supplement: Supplementary file 1 — Supplementary Information. [file 41598_2022_24513_MOESM1_ESM.xlsx]

## Sheet: Sheet1
Patient No.	Z1 novice scan; Expert 1 score	Z1 novice scan; Expert 2 score	Z1 expert scan, Expert 1 score	Z1 expert scan; Expert 2 score	Z2 novice scan, Expert 1 score	Z2 novice scan; Expert 2 score	Z2 expert scan; Expert 1 score	Z2 expert scan; Expert 2 score	Z3 novice scan; Expert 1 score	Z3 novice scan; Expert 2 score	Z3 expert scan; Expert 1 score	Z3 expert scan; Expert 2 score	Z4 novice scan; Expert 1 score	Z4 novice scan; Expert 2 score	Z4 expert scan; Expert 1 score	Z4 expert scan; Expert 2 score	Z5 novice scan; Expert 1 score	Z5 novice scan; Expert 2 score	Z5 expert scan; Expert 1 score	Z5 expert scan; Expert 2 score	Z6 novice scan; Expert 1 score	Z6 novice scan; Expert 2 score	Z6 expert scan; Expert 1 score	Z6 expert scan; Expert 2 score	Z7 novice scan; Expert 1 score	Z7 novice scan; Expert 2 score	Z7 expert scan; Expert 1 score	Z7 expert scan; Expert 2 score	Z8 novice scan; Expert 1 score	Z8 novice scan; Expert 2 score	Z8 expert scan; Expert 1 score	Z8 expert scan; Expert 2 score
1	2	3	2	2	3	3	3	3	3	3	3	3	3	3	3	3	2	3	3	3	2	2	3	3	3	3	3	3	3	3	3	3
2	3	3	2	2	3	3	3	3	3	3	3	3	3	3	3	3	3	3	3	3	3	3	3	3	3	3	3	3	3	3	3	3
3	3	3	3	3	3	3	3	3	3	3	3	3	3	3	3	3	2	2	3	3	3	3	3	3	3	2	3	3	3	3	3	3
4	3	3	2	2	3	3	3	3	3	2	3	3	3	3	2	2	3	3	3	3	3	3	3	3	3	3	3	3	3	3	3	3
5	3	3	3	3	2	3	2	3	3	3	3	3	1	1	3	3	3	3	1	1	3	3	3	3	2	2	3	3	2	2	3	3
6	3	3	3	3	3	3	2	3	3	3	3	3	3	3	3	3	3	3	3	3	3	3	3	3	2	2	3	3	3	3	3	3
7	2	2	3	3	3	3	1	1	1	1	3	3	2	2	3	3	3	3	3	3	3	3	3	3	3	3	3	3	3	3	3	3
8	2	2	3	3	3	3	3	3	3	3	3	3	2	3	3	3	3	3	3	3	3	3	3	3	3	3	3	3	3	3	3	3
9	0	0	0	0	3	3	3	3	0	1	3	3	3	3	3	3	3	3	3	3	3	3	3	2	3	3	3	3	3	3	3	3
10	3	3	3	3	3	3	3	3	3	3	3	3	3	3	3	3	0	0	3	3	3	3	3	3	3	3	3	3	3	3	3	3
11	1	1	1	1	2	3	2	2	2	2	3	3	3	3	3	3	3	3	3	3	3	3	0	0	3	3	1	1	3	3	3	3
12	3	3	1	1	3	3	3	3	3	3	3	3	3	3	3	3	3	3	3	3	3	3	3	3	3	3	3	3	3	3	3	3
13	1	1	0	0	3	3	0	1	3	2	3	3	3	3	2	2	0	0	0	0	3	2	3	3	2	2	3	3	0	0	0	0
14	3	3	3	3	1	1	3	3	1	1	1	1	3	3	3	2	3	3	3	3	3	3	3	3	3	3	3	2	3	3	3	3
15	1	1	0	0	3	3	3	3	3	3	3	3	3	3	3	3	0	0	0	0	1	1	3	3	3	3	3	3	3	3	3	3
16	2	2	0	0	0	0	3	3	2	3	2	2	3	3	3	3	3	3	0	0	3	3	0	0	3	2	3	3	3	3	3	3
17	3	3	1	1	3	3	3	3	3	3	3	3	3	3	3	3	3	3	3	3	3	3	3	3	3	3	3	3	3	3	3	3
18	3	2	3	3	1	1	3	2	0	0	1	1	3	3	3	3	3	2	0	0	3	2	3	3	1	1	1	0	0	0	3	3
19	3	3	3	3	3	3	3	3	1	1	0	0	0	0	3	3	3	3	2	3	1	1	3	3	1	1	0	0	1	1	2	3
20	1	1	0	0	3	3	3	3	0	0	1	1	2	3	3	3	1	1	1	1	1	1	3	3	1	1	3	3	1	1	3	3
21	3	3	0	0	3	3	3	3	0	0	1	1	3	2	1	1	2	3	3	3	3	3	3	3	2	2	2	2	2	2	3	3
22	3	3	3	3	3	3	3	3	3	3	3	3	3	3	3	3	3	3	3	3	3	3	3	3	3	3	3	3	3	3	3	3
23	3	3	3	3	3	3	3	3	3	3	3	3	3	3	3	3	3	3	3	3	3	3	3	3	3	3	3	3	3	3	3	3
24	3	3	3	3	3	3	3	3	3	3	3	3	3	3	3	3	2	2	3	2	3	3	3	3	3	3	3	3	3	3	3	3
25	3	3	3	3	3	3	3	3	0	0	3	3	0	0	3	3	2	3	3	3	1	1	3	3	2	2	2	3	0	0	2	2
26	2	2	3	3	3	3	3	3	3	3	2	2	3	3	3	3	3	3	3	3	3	3	3	3	3	3	3	3	3	3	1	0
27	2	3	3	3	3	3	3	3	3	3	3	3	3	3	3	3	3	3	3	3	3	2	3	3	3	3	3	3	3	3	3	3
28	1	1	3	3	0	1	3	3	3	3	3	3	3	3	3	3	3	3	3	3	3	3	3	3	3	3	3	3	3	3	3	3
29	0	0	3	3	3	3	3	2	3	3	1	2	3	3	3	3	3	3	3	3	3	3	3	3	2	2	3	3	3	3	3	3
30	3	3	3	3	3	3	3	3	0	0	3	3	3	3	3	3	3	3	3	3	3	3	3	3	3	3	3	3	3	3	3	3
Supplementary Data 1: Raw image quality scores for novice- and expert-obained lung ultrasound clips per lung zone.
